# Supplementary material for: Unveiling Intermittency in the Control of Quiet Upright Standing: Beyond Automatic Behavior
Source: Front Neurol. 2018 Oct 10;9:850. doi: 10.3389/fneur.2018.00850 (PMC6191479; doi:10.3389/fneur.2018.00850)
Supplement: Supplementary file 1 [file Data_Sheet_1.ZIP]

Archive with 6 entries (6 files):
- Supplementary file/Globalstats.csv
- Supplementary file/ReadMe_DataStinsRoerdink_FrontiersIn Neurology_2018.txt
- Supplementary file/Rhos_Table1.csv
- Supplementary file/Rhos_Table2.csv
- Supplementary file/Slopes_Table1.csv
- Supplementary file/Slopes_Table2.csv
