# Supplementary material for: Unveiling Intermittency in the Control of Quiet Upright Standing: Beyond Automatic Behavior
Source: Front Neurol. 2018 Oct 10;9:850. doi: 10.3389/fneur.2018.00850 (PMC6191479; doi:10.3389/fneur.2018.00850)
Supplement: Supplementary file 1 [file Data_Sheet_1.ZIP › Supplementary file/Globalstats.csv]

RTfirm	RTfoam	Efirm	Efoam	Vfirm	Vfoam	SDC025firm	SDC050firm	SDC075firm	SDC100firm	SDC125firm	SDC150firm	SDC175firm	SDC200firm	SDC225firm	SDC250firm	SDC025foam	SDC050foam	SDC075foam	SDC100foam	SDC125foam	SDC150foam	SDC175foam	SDC200foam	SDC225foam	SDC250foam
182.523214285714	204.612843551797	4.03461292707744	5.63493455298524	10.170386991479	14.0707075978041	82.9824561403509	183.022222222222	295.545029239766	421.906432748538	568.431578947368	737.791812865497	935.927485380117	1173.00350877193	1452.99298245614	1770.70760233918	57.2573099415205	119.4	185.86432748538	258.422222222222	333.150877192983	413.666666666667	498.990643274854	589.418713450292	693.923976608187	811.976608187135
184.123863636364	173.1	5.9225679819943	7.99748214486745	9.34319740175026	13.5088612495789	91.6502923976608	223.498245614035	385.770760233918	577.202339181287	795.508771929825	1062.83976608187	1365.58596491228	1717.76140350877	2168.53801169591	2675.09824561404	62.1520467836257	134.350877192982	216.692397660819	305.93918128655	401.485380116959	506.281871345029	622.501754385965	752.521637426901	893.618713450293	1045.4081871345
229.707142857143	218.71432346723	2.95127460686751	5.44470064869718	7.0254729527369	9.05640604640796	128.408187134503	338.967251461988	602.919298245614	922.842105263158	1330.5918128655	1839.31929824561	2483.5730994152	3373.44210526316	4436.09941520468	5774.35204678363	94.5614035087719	218.424561403509	348.73216374269	483.133333333333	624.389473684211	772.559064327485	943.549707602339	1144.47485380117	1371.18128654971	1629.2269005848
198.555813953488	200.786363636364	6.16119574054416	5.17916324705171	12.6201896228973	13.962493436802	62.0561403508772	141.526315789474	242.004678362573	350.595321637427	466.750877192982	592.987134502924	732.80701754386	890.782456140351	1074.59064327485	1296.37076023392	55.6865497076023	119.916959064327	192.236257309942	267.157894736842	349.293567251462	436.950877192983	527.085380116959	627.787134502924	732.402339181287	847.405847953216
203.818181818182	187.857142857143	4.45351566143889	5.90780612061169	11.0992795479058	12.1069318297045	74.5111111111111	168.945029239766	278.414035087719	401.543859649123	540.102923976608	699.633918128655	877.170760233918	1079.40935672515	1311.18362573099	1565.07251461988	70.2327485380117	154.306432748538	249.235087719298	351.305263157895	461.376608187135	580.502923976608	709.272514619883	850.354385964912	1016.80935672515	1208.15555555556
171.001082251082	172.732558139535	3.40762370954293	5.20942289068997	7.59265090952227	8.91302544334243	110.014035087719	264.20701754386	434.930994152047	648.375438596491	911.244444444445	1236.33567251462	1617.38947368421	2020.90526315789	2492.79649122807	3054.34736842105	97.1005847953216	216.111111111111	335.720467836257	455.283040935673	582.121637426901	725.715789473684	875.052631578947	1039.42923976608	1217.79064327485	1421.15321637427
243.389982110912	248.39880952381	4.30680709507369	5.20923428446727	8.56074509635548	12.0688974723995	99.1368421052632	231.415204678363	389.609356725146	589.148538011696	838.133333333333	1154.46315789474	1498.75321637427	1884.96257309942	2330.17894736842	2814.88771929825	72.7719298245614	157.985964912281	253.597660818713	354.008187134503	465.173099415205	586.86081871345	724.768421052632	870.921637426901	1021.52397660819	1188.54970760234
264.079195474544	252.444905869325	3.12682418018611	5.10016409610422	7.85110781197821	10.432584926566	109.409356725146	246.576608187135	398.321637426901	570.369590643275	764.809356725146	985.907602339181	1232.80701754386	1516.01286549708	1857.73099415205	2264.23625730994	77.6970760233918	165.033918128655	258.276023391813	355.057309941521	458.232748538012	563.123976608187	677.024561403509	797.782456140351	930.145029239766	1074.40701754386
210.634249471459	203.45523255814	9.31651035679703	7.20362745712566	8.62212002444538	9.2146629120135	101.404678362573	245.699415204678	418.218713450292	605.881871345029	806.480701754386	1042.71578947368	1293.72046783626	1581.83859649123	1895.16842105263	2238.39415204678	94.7637426900585	211.166081871345	329.686549707602	451.781286549708	576.419883040936	707.047953216374	845.219883040936	993.145029239766	1160.63976608187	1338.4514619883
237.819318181818	234.720099667774	5.39626385440972	4.20392291178031	8.74327881765691	10.2118323176671	92.1894736842105	214.373099415205	360.326315789474	531.138011695907	736.138011695907	983.492397660819	1299.63859649123	1682.44210526316	2158.27368421053	2758.25847953216	78.9076023391813	170.511111111111	265.252631578947	369.581286549708	486.127485380117	613.680701754386	751.425730994152	904.450292397661	1077.9567251462	1274.75204678363
198.21976744186	199.080627705628	3.80207289718662	6.45703949735643	7.62470710655548	10.2932184122716	113.250292397661	269.00701754386	450.722807017544	650.987134502924	876.321637426901	1159.15555555556	1476.25029239766	1824.53099415205	2222.87368421053	2673.52631578947	82.8865497076023	180.315789473684	281.899415204678	386.473684210526	489.913450292398	598.242105263158	713.698245614035	837.749707602339	973.670175438597	1118.25614035088
218.035119047619	219.413054968288	7.1605663121776	8.96935421378026	8.40369552705502	11.7719429068102	100.205847953216	224.32514619883	356.989473684211	493.031578947368	641.597660818713	807.785964912281	1008.51929824561	1228.37777777778	1476.22105263158	1731.23859649123	73.6842105263158	154.19298245614	237.59298245614	325.06081871345	414.109941520468	507.870175438596	604.852631578947	706.362573099415	807.981286549708	916.211695906433
217.516071428571	208.338266384778	5.85494149520047	7.26219902385662	7.65017797144646	10.0561543111806	111.73216374269	255.039766081871	414.26783625731	592.888888888889	804.691228070175	1056.09590643275	1347.60467836257	1674.39298245614	2038.61169590643	2492.69824561404	87.3450292397661	194.224561403509	302.809356725146	412.550877192982	527.598830409357	649.329824561404	783.598830409357	917.442105263158	1062.71111111111	1217.17777777778
225.864772727273	234.11738648948	5.68289116429037	6.62093598126544	7.24660519216435	10.4482449883161	122.07134502924	277.591812865497	437.643274853801	614.065497076023	815.762573099415	1054.36959064328	1361.26432748538	1763.44561403509	2224.38596491228	2753.17309941521	86.5508771929825	184.313450292398	278.722807017544	373.13567251462	467.093567251462	565.00350877193	667.230409356725	775.336842105263	886.963742690058	1007.91228070175
195.642857142857	198.745507399577	3.12869412312277	6.22648632627507	8.13646315362099	10.0688007932692	121.087719298246	273.005847953216	433.713450292398	608.495906432749	819.079532163743	1090.24678362573	1389.75087719298	1696.78596491228	2045.19532163743	2389.48538011696	86.566081871345	182.66081871345	281.566081871345	382.849122807018	495.878362573099	612.679532163743	740.60350877193	866.102923976608	996.844444444444	1129.59649122807
177.880952380952	182.045983086681	2.22775941544931	5.24518725601453	10.0292170773029	15.0126410387347	81.0058479532164	193.314619883041	334.278362573099	499.499415204678	691.86432748538	929.981286549708	1227.15321637427	1592.91228070175	2045.5649122807	2575.07602339181	51.4304093567252	108.980116959064	170.419883040936	235.651461988304	304.101754385965	378.719298245614	456.272514619883	546.07134502924	646.654970760234	760.251461988304
204.733928571429	196.481765327696	3.5816190889653	6.24858763662068	8.35740169459182	12.7577657929813	108.470175438597	248.069005847953	402.105263157895	560.94269005848	741.093567251462	946.922807017544	1177.73333333333	1427.78713450292	1721.62222222222	2039.99649122807	64.3543859649123	132.905263157895	204.228070175439	277.459649122807	351.963742690058	429.401169590643	512.734502923977	600.486549707602	692.377777777778	792.014035087719
191.479853479854	189.10119047619	4.01997241365179	7.51594807214346	8.13375504772823	14.2027571967862	105.330994152047	248.585964912281	415.578947368421	613.53216374269	846.466666666667	1125.6081871345	1457.26315789474	1841.67251461988	2287.02456140351	2824.99415204678	55.4573099415205	116.20350877193	179.483040935673	247.398830409357	318.109941520468	397.426900584795	485.246783625731	580.854970760234	683.916959064328	798.390643274854
191.858333333333	195.905126849894	3.78654035218564	5.7332330482742	6.98363892155491	10.7445956914425	131.129824561404	320.389473684211	550.169590643275	831.281871345029	1158.26549707602	1570.15087719298	2094.5918128655	2727.3134502924	3467.40116959064	4366.60701754386	78.5380116959064	170.143859649123	264.309941520468	360.708771929825	460.741520467836	566.364912280702	676.879532163743	798.301754385965	936.980116959064	1084.53918128655
212.2375	184.965367965368	4.55540025850707	7.81331693697761	9.26675082925691	14.3879728856437	89.493567251462	196.891228070175	310.79649122807	435.033918128655	570.684210526316	719.497076023392	889.107602339181	1094.15789473684	1339.54502923977	1608.75555555556	54.5380116959064	112.947368421053	173.766081871345	236.224561403509	299.880701754386	366.098245614035	437.182456140351	511.388304093567	588.173099415205	673.181286549708
213.166666666667	214.866883116883	4.3652578861442	5.79782924687539	7.20545968977196	9.82878503939955	126.761403508772	286.866666666667	452.450292397661	619.817543859649	800.795321637427	1009.97192982456	1238.43274853801	1510.1298245614	1829.73333333333	2221.63859649123	92.3251461988304	197.081871345029	300.661988304094	401.385964912281	504.411695906433	609.497076023392	718.330994152047	836.534502923977	961.090058479532	1092.58713450292
167.869642857143	168.155126849894	6.76366074585392	7.33925286963956	11.0357034294194	20.8857933827875	77.280701754386	167.727485380117	267.626900584795	374.21052631579	493.991812865497	628.364912280702	778.313450292398	955.346198830409	1145.41403508772	1350.49239766082	42.9730994152047	85.5157894736842	129.947368421053	175.228070175439	222.408187134503	270.94269005848	319.646783625731	369.084210526316	421.279532163743	475.442105263158
236.532051282051	275.372294372294	4.87496981081189	6.35491398687943	13.02636766323	18.3787535899138	65.7368421052632	134.07485380117	203.388304093567	276.254970760234	354.536842105263	441.294736842105	538.093567251462	642.336842105263	756.614035087719	885.99298245614	49.3567251461988	98.1649122807017	147.59649122807	197.901754385965	251.017543859649	306.850292397661	366.276023391813	429.567251461988	496.93567251462	570.529824561404
197.192857142857	188.703752642706	3.60849479910083	5.18844001903176	8.52732275608911	10.6241628429819	98.8666666666667	239.684210526316	406.610526315789	595.370760233918	817.574269005848	1083.33684210526	1426.11578947368	1808.96842105263	2221.33801169591	2661.95321637427	81.7602339181287	182.155555555556	290.002339181287	406.45730994152	532.780116959064	670.905263157895	812.383625730994	965.116959064328	1130.0701754386	1311.09707602339
245.879761904762	258.774841437632	2.82788409936063	6.34986441547082	7.67054650912813	12.5285224909147	111.188304093567	270.237426900585	452.688888888889	675.527485380117	945.225730994152	1279.09356725146	1668.38947368421	2103.33450292398	2566.82456140351	3046.19298245614	68.272514619883	145.906432748538	230.134502923977	315.701754385965	404.741520467836	497.070175438597	590.865497076023	689.472514619883	795.859649122807	908.456140350877
238.563095238095	222.06289640592	2.56272812216633	3.96476422257502	8.16019304509998	11.4067366786566	107.515789473684	269.645614035088	462.970760233918	697.978947368421	980.157894736842	1336.61403508772	1772.8432748538	2300.64795321637	2955.48187134503	3726.60935672515	73.2385964912281	162.252631578947	256.598830409357	357.658479532164	468.844444444444	591.541520467836	729.312280701754	884.720467836257	1075.99649122807	1291.4081871345
198.95243902439	188.784090909091	3.97562637525542	4.27075115013193	8.3487751129912	9.16603484733659	106.538011695906	238.294736842105	381.501754385965	546.60701754386	747.830409356725	1005.54385964912	1308.73567251462	1615.65029239766	1946.23625730994	2365.87485380117	98.6385964912281	218.954385964912	351.80350877193	510.930994152047	715.066666666667	948.990643274854	1180.49005847953	1439.04444444444	1748.50877192982	2117.80116959064
