# Supplementary material for: Unveiling Intermittency in the Control of Quiet Upright Standing: Beyond Automatic Behavior
Source: Front Neurol. 2018 Oct 10;9:850. doi: 10.3389/fneur.2018.00850 (PMC6191479; doi:10.3389/fneur.2018.00850)
Supplement: Supplementary file 1 [file Data_Sheet_1.ZIP › Supplementary file/ReadMe_DataStinsRoerdink_FrontiersIn Neurology_2018.txt]

This supplementary material to Stins & Roerdink (2018) contains the following data files

- GlobalStats.csv
	CSV file containing the data underlying figure 3. First row contains column headers, rows 2-28 contain the corresponding mean data for each participant 
		columns 1 and 2: mean reaction times (RT) in ms for firm and foam surface conditions
		columns 3 and 4: mean eccentricity (E) in mm for firm and foam surface conditions (excluding first and last 5 seconds per trial; averaged over the two repetitions)
		columns 5 and 6: mean velocity (V) in mm/s for firm and foam surface conditions (excluding first and last 5 seconds per trial; averaged over the two repetitions)
		columns 7 and 8: mean dwell times in ms from sway density curve with radius of 0.25 mm (SDC025) for firm and foam surface conditions (excluding first and last 5 seconds per trial; averaged over the two repetitions)
		columns 9 and 10: idem for radiuns 0.50 mm
		...
		columns 25 and 26: idem for radius 2.50 mm

- Slopes_Table1.csv
	CSV file containing the slope data underlying Table 1. First row contains column headers, rows 2-28 contain the corresponding mean slopes for each participant
		columns 1 and 2: slopes from the relation between local eccentricity (El) and local velocity (Vl) for the firm and foam surface conditions
		columns 3 and 4: slopes from the relation between local eccentricity (El) and local dwell times (DTl) for the firm and foam surface conditions
		columns 5 and 6: slopes from the relation between local velocity (Vl) and local dwell times (DTl) for the firm and foam surface conditions

- Rhos_Table1.csv
	CSV file containing the correlation data underlying Table 1. First row contains column headers, rows 2-28 contain the corresponding mean Pearson correlations for each participant
		columns 1 and 2: correlations between local eccentricity (El) and local velocity (Vl) for the firm and foam surface conditions
		columns 3 and 4: correlations between local eccentricity (El) and local dwell times (DTl) for the firm and foam surface conditions
		columns 5 and 6: correlations between local velocity (Vl) and local dwell times (DTl) for the firm and foam surface conditions

- Slopes_Table2.csv
	CSV file containing the slope data underlying Table 2. First row contains column headers, rows 2-28 contain the corresponding mean slopes for each participant
		columns 1 and 2: slopes from the relation between local eccentricity (El) and stimulus-response reaction times (RT) for the firm and foam surface conditions
		columns 3 and 4: slopes from the relation between local velocity (Vl) and stimulus-response reaction times (RT) for the firm and foam surface conditions
		columns 5 and 6: slopes from the relation between local dwell times (DTl) and stimulus-response reaction times (RT) for the firm and foam surface conditions

- Rhos_Table2.csv
	CSV file containing the correlation data underlying Table 2. First row contains column headers, rows 2-28 contain the corresponding mean Pearson correlations for each participant
		columns 1 and 2: correlations between local eccentricity (El) and stimulus-response reaction times (RT) for the firm and foam surface conditions
		columns 3 and 4: correlations between local velocity (Vl) and stimulus-response reaction times (RT) for the firm and foam surface conditions
		columns 5 and 6: correlations between local dwell times (DTl) and stimulus-response reaction times (RT) for the firm and foam surface conditions
		
