# Supplementary material for: Unveiling Intermittency in the Control of Quiet Upright Standing: Beyond Automatic Behavior
Source: Front Neurol. 2018 Oct 10;9:850. doi: 10.3389/fneur.2018.00850 (PMC6191479; doi:10.3389/fneur.2018.00850)
Supplement: Supplementary file 1 [file Data_Sheet_1.ZIP › Supplementary file/Rhos_Table1.csv]

El_Vl_firm	El_Vl_foam	El_DTl_firm	El_DTl_foam	Vl_DTl_firm	Vl_DTl_foam
.127981265697655	.182648187048895	.0478641188911783	-.142234362631008	-.737926458413859	-.715861190903465
.512071523269382	.182739095405646	-.354768721024424	-.212336639733729	-.574171089477306	-.76957640898963
.0475085010155014	.232298337781467	-.217394729015527	-.130859193424289	-.586512905708082	-.678269188804858
-.125746512840306	.0702489216723764	.192894111766695	-.121902407480949	-.72706672390722	-.74208350097344
.0424205697464286	.0769793186789382	-.13877477633418	-.0609225192099318	-.774487197488172	-.733086603782325
-.130104995197921	.00912547582953985	.0446323755441496	.0186499146137917	-.68358285796115	-.639880567916955
.146524422478665	.219525896743787	-.0736543992124967	-.0944081962185749	-.67652328404229	-.596723910078599
.233298529217264	.296813689960684	-.194283685773733	-.151991609079393	-.748401839455814	-.703524121216484
.0495281273146642	.189914971099676	-.162932802682723	-.0407733101474181	-.615821205063258	-.703907906929858
-.0713909134763985	.14365192142903	-.0672694969530466	-.093140950108858	-.747337558558064	-.770358881525166
.283873300262067	.180176460847655	-.14411160058293	-.138864198916459	-.623280092118638	-.75012965125451
-.142322157390926	.178740234646201	.0170070729616988	-.170610774046932	-.695377516529726	-.718463553864209
.294331243017358	.135499632096949	-.253494739103216	-.191979326292633	-.704465483136051	-.748157115734135
.0773985590897385	-.0339829620940957	-.272030559233363	-.125943281433022	-.65031584889395	-.720227285514001
.406293262516456	-.116783779468573	-.242419173552506	-.0262342812728568	-.715499063297417	-.710000612713984
.079992138461261	-.256033067886202	-.148078674859762	.226123470033065	-.70807299281367	-.74945797955659
.469674063735028	.0129533860053745	-.246665817178634	.00948866531577897	-.616226602633418	-.755825590526274
.0632566809713838	-.0346477142406323	.105865481328367	-.0617849667061675	-.650509981337189	-.763779976665498
.269952120125709	.148587873526691	-.17562829905707	-.268647727348381	-.620376912711965	-.646457662858044
.111244238756142	.102483861215402	-.138141814336108	-.122470134247968	-.712770284902647	-.796732815738142
.00680863342541239	.137143592193699	-.154568170806669	-.0749122607395171	-.580133235650999	-.686116922095443
.0450865128098722	.121095758527586	-.00469339405860287	-.0666087592859886	-.691965963236978	-.737393638431184
.116191575146738	.0493056502232152	-.0796555986970071	-.0650686577054434	-.791016631659449	-.678648738872612
.281899157071563	.0565687610150718	-.22667708207356	-.0397113009034362	-.74448527930919	-.670886703599269
-.0532043776396735	.15353338197676	.238958489470398	-.227465474330615	-.597097090086087	-.742810969988171
.212330875328792	.140257684058702	-.168334220764347	-.0460677231070032	-.747750008273694	-.698733316641667
.208620992054437	-.0232174237708313	-.19450634808561	.125425603224482	-.61415609843202	-.720999350137591
