# Supplementary material for: Unveiling Intermittency in the Control of Quiet Upright Standing: Beyond Automatic Behavior
Source: Front Neurol. 2018 Oct 10;9:850. doi: 10.3389/fneur.2018.00850 (PMC6191479; doi:10.3389/fneur.2018.00850)
Supplement: Supplementary file 1 [file Data_Sheet_1.ZIP › Supplementary file/Rhos_Table2.csv]

El_RT_firm	El_RT_foam	Vl_RT_firm	Vl_RT_foam	DTl_RT_firm	DTl_RT_foam
-.0546466728678808	.00700129800592651	.136510872646322	.182976231822211	-.186570635264196	-.189263265402605
.094991821544317	.246398997927392	-.0565859400378704	.10942668815027	-.106216374989018	-.102276508651462
.0741923025335448	.326277443567777	.0690775894360093	.0651500669169436	-.0951658214113414	-.0246885365584842
-.123449024260512	-.0384658966252451	.173221706519468	.225355820851961	-.274217455859303	-.19129198067567
.0113957501435142	-.0349080346326771	.243471565576469	.157659874155194	-.107002783309516	-.13904492137771
-.067028389327647	-.0284852822918374	.111328208192094	.012128596641126	.0294394938397239	-.0655191966638004
.238747118117129	.108223320532469	.153736736877252	.172260750598098	-.126520786172678	-.0764611740497411
-.0453008049535164	-.0719191162112595	.265051797383857	.0633641060556967	-.277734210341242	-.0401918885948852
.0690201580570516	.0351134764577701	.209361012793738	.152007733682748	-.0935929339831731	-.0621296860489879
.214905818026489	-.0464016413581037	.136627601674575	-.0762818424685085	-.199262019514765	-.0544962766695631
.146738764638941	.122337591682942	.027566008759389	.0551921246660333	-.0940455547596473	.0852399289972164
-.251134517563772	.0577305986782969	.304995501169299	.184007746879024	-.18061165527928	-.040110484932451
.303323479186957	.126857833111711	.33606596526484	.306732098275067	-.206003205325852	-.233822777117512
.0898458949609481	-.0816623314885805	-.0146747832900328	-.0762859587409165	.102252168299275	.0478023161422374
.143579454489914	.11270537126713	.286593953067046	.188014719124783	-.245309499440908	-.0353443311013086
.448813270873801	-.0695883842039226	.109603462011665	.0965214068442857	.0665124211400235	-.0573859625485806
-.054651227322931	.115318144496482	-.0336191999127578	.106218771750369	-.0130837075234014	.086883284729031
.0955983546605432	-.0776157927502161	.0744905298373594	.204623679128455	-.155119640036611	-.0988373455694962
.236185551057673	.236413039234602	.14164892761137	-.0665903719748792	-.072462211658684	-.0559084600569426
-.124614750413631	-.0826133308245917	-.0572180676464606	.00244180385772115	-.0635745130266968	.020918086291604
-.159781703842366	.0712737143377537	-.045354283157405	.119311384707345	.219902928878576	-.0680623376605286
-.121934848504026	.0379833072532086	.034533716495913	.179592436648325	-.0401976420861493	-.142147863529656
.0650951856292806	-.13693738223117	.33045985815276	.11221892756343	-.244438502922481	-.025492456057893
.0936673310737933	-.0185716588478089	.0987827824201481	.078394390200134	-.0942633324623892	-.0908497168755789
-.130405591378037	.0598527855540093	.245261258659194	.0851453968387185	-.197856805491047	-.0475814624791163
.0609421691656356	.236449138838799	.0889870002454277	.24603329623358	-.062497809073164	-.286036718047506
-.125971327860887	-.0909220486670973	.0647114405405576	.00329639723541472	-.0931215414513238	.0195255970573279
