# Supplementary material for: Unveiling Intermittency in the Control of Quiet Upright Standing: Beyond Automatic Behavior
Source: Front Neurol. 2018 Oct 10;9:850. doi: 10.3389/fneur.2018.00850 (PMC6191479; doi:10.3389/fneur.2018.00850)
Supplement: Supplementary file 1 [file Data_Sheet_1.ZIP › Supplementary file/Slopes_Table1.csv]

El_Vl_firm	El_Vl_foam	El_DTl_firm	El_DTl_foam	Vl_DTl_firm	Vl_DTl_foam
.158051909045979	.415176240374324	1.56074347166058	-2.41562899338102	-20.6019471983048	-6.58759591146216
1.24081371909533	.249780596551994	-15.0389291756228	-3.62415550852737	-12.3652396162367	-9.95114712672816
.0357973538654179	.231655447726468	-22.4738258128026	-5.45579137564433	-45.6009718699605	-24.6773525127676
-.180368758451524	.119741876649988	3.82023429649509	-2.21528825228426	-10.4447304152697	-9.51045397839794
.0566209728463174	.0979368302548311	-4.13942958013214	.240250686985945	-19.2592377465699	-17.9653538763773
-.176498022520282	.0229175763708152	.859956368832812	.918654380277779	-42.3990629744964	-23.9309517476266
.110015796712395	.782360099259534	-2.41295192668378	-2.40218463729519	-24.3243791898841	-7.72887575699643
.305740733790028	.56213116780055	-11.8372419214105	-5.9219656738382	-40.6112773140814	-15.6747067018278
-.00623185970348605	.154684271835172	-3.45961949544558	-.398449940642076	-24.6587571621751	-24.0342201109199
-.072744310977928	.178183807893622	-1.81319668098476	-3.14653083897747	-34.9187970885513	-23.9433569091477
.336244517512397	.141836578159427	-8.79729839035072	-3.40700948936967	-32.3754931112907	-23.4379246138749
-.0954986623240956	.160798329967384	.796438373097016	-2.87923046167474	-28.4113412699758	-9.47638697439767
.286065118711434	.131851600883381	-11.0816392313371	-7.17567475662396	-31.8236871771669	-27.7591104749453
.117492729430892	-.0385397118822653	-15.94672249389	-4.38689292279349	-42.9466231693925	-22.089292397596
.45023584065978	-.161828388188054	-16.4598079099907	-.909352553198502	-50.6449736893669	-14.7596705671142
.211253562053401	-.477141525875902	-9.9907312976046	4.67842097528721	-18.089478878454	-7.97549556551058
.708286319476698	.034083848221187	-13.578913420065	.272807099816517	-23.7394042109762	-9.63745698914936
.0691201082748012	-.0550509938208641	5.11874541646343	-1.23994420647342	-26.8300765057819	-9.83360049681355
.251909802820922	.218518061155999	-13.4939005642582	-8.75880470403513	-50.0522728935055	-14.3952791710361
.0994446201112649	.170576948611006	-5.63481902864697	-1.58750871150862	-23.82584692558	-6.35846019923813
-.00186393299124093	.281906195063976	-10.1535537862735	-3.33871480966572	-39.4098440000101	-16.7574190609996
.061597822864245	.23200848704679	.994635588769673	-.835123330514501	-16.9230470496001	-3.52705396081669
.21178896438879	.118059249481712	-1.2113277783765	-1.76154946433271	-7.66432657723849	-4.15296168107434
.465363695566914	.0984752447899589	-14.3986694276379	-1.46191794088158	-27.6236352926406	-16.2149365554312
-.0682031811115149	.216848886028102	14.9589133974673	-4.18168599495988	-36.6862959759826	-8.67413643794859
.385473461341847	.35166839917316	-15.0568189585566	-2.049688445303	-35.546297155238	-13.4848587444557
.518450262899213	-.0776396354787744	-10.3728356728416	4.88599858100691	-30.4258737610408	-29.4680027854605
