# Supplementary material for: Unveiling Intermittency in the Control of Quiet Upright Standing: Beyond Automatic Behavior
Source: Front Neurol. 2018 Oct 10;9:850. doi: 10.3389/fneur.2018.00850 (PMC6191479; doi:10.3389/fneur.2018.00850)
Supplement: Supplementary file 1 [file Data_Sheet_1.ZIP › Supplementary file/Slopes_Table2.csv]

El_RT_firm	El_RT_foam	Vl_RT_firm	Vl_RT_foam	DTl_RT_firm	DTl_RT_foam
-.580427273744201	.106918631911791	1.29109940622869	.946186595266973	-.0382247207648936	-.104456655277487
1.74529737388256	1.2040828755821	-.256748255016563	.0223860061687819	-.035990842627035	-.0250478152780242
2.29830869745431	3.62444516145586	2.9052780331105	1.09975068632318	-.0314879315856561	-.0300976198717866
-1.58126255036891	-.54006911907439	2.08485248327981	1.98240824501728	-.198387328501409	-.123330937615918
.281671071166599	-.261830742926566	3.54049825857285	1.16720979891469	-.0678089686519762	-.127186310379586
-1.18176982865068	-.238927945957586	1.27411359825525	.0798888752716495	.0185005060759089	-.0140321405065463
6.19387232404732	1.14201228956661	2.76925474495819	1.00990243949541	-.0816976188684711	-.0338140456245714
-1.15086765577531	-1.79946430173652	5.90394265371121	.908386533949098	-.112376318334653	-.0353269848494105
.347352846672488	.803335699997262	2.53366786425549	1.55493549562862	-.0243468994957277	-.0192733693391204
3.17639648243389	-.585343978193478	3.36864402762382	-1.05649404814679	-.107297274228465	-.0383344572394725
3.30856082871721	1.26413563273144	.526941507548618	.301643081621791	-.0389447223288329	.035715204669878
-2.45717385189139	.159083436903404	4.19345372492172	.881982848345889	-.0611742976604825	-.0195728581136158
3.74184387377012	.724972941315187	3.71380628425575	2.3412716175075	-.0497306960388359	-.0554338493118575
2.0139929625054	-.699470762508597	-.454840979607221	-.839742330719304	.0273088376001499	.0141297303174972
2.69319844276652	1.12478202838414	5.20838288649337	1.33675879435917	-.072354494816764	-.0130160143973422
10.0178653475967	-.586677306697697	.926354122977674	.438324968932356	.0220042969697212	-.0263816118173205
-.774070995310017	.829153707713108	-1.18742255051492	.494478883906947	.000950804130536224	.0134069291396625
2.14849609976468	-.561934856149831	.784573098067195	.992073255537797	-.0397209023935754	-.0780584277130107
3.3530413254733	2.8840866098589	2.15900498030181	-.473367322191262	-.00792962808382228	-.0173533671802142
-1.73979276730433	-.272711132543856	-.72459015510903	.20957268767082	-.0241041954844433	.00142411092710334
-2.11839524146608	.823840442946626	-.534959642243413	.90509488630619	.0482301383561765	-.0184000412799087
-1.29958211817654	.349940309301055	.00416068988573268	.351514830512494	-.00964144699627889	-.0641054623742519
1.70117912687981	-3.35336733849705	4.18936144059868	1.57567043471948	-.315945167298911	-.101911244015415
2.22294581771926	-.543091173721083	1.48399269736362	1.07881728135004	-.0304890681439349	-.0322751394001119
-3.73741224145995	1.19348391774761	7.57644312419603	.916054430123732	-.0908482066259197	-.0448523958816506
2.25112596087921	6.86581704947341	1.47835748257334	3.55028880902684	-.0260480531822337	-.189182133552403
-2.69885355530923	-1.32796401333503	.179489211362729	.271459244229544	-.0381980510657444	.00375803292654717
